# Supplementary material for: CAF-Associated Genes in Breast Cancer for Novel Therapeutic Strategies
Source: Biomedicines. 2024 Aug 29;12(9):1964. doi: 10.3390/biomedicines12091964 (PMC11428270; doi:10.3390/biomedicines12091964)
Supplement: Supplementary file 1 [file biomedicines-12-01964-s001.zip]

Archive with 1 entries (1 files):
- biomedicines-3098792-supplementary.pdf
